# Supplementary material for: CCAST: A Model-Based Gating Strategy to Isolate Homogeneous Subpopulations in a Heterogeneous Population of Single Cells
Source: PLoS Comput Biol. 2014 Jul 31;10(7):e1003664. doi: 10.1371/journal.pcbi.1003664 (PMC4117418; doi:10.1371/journal.pcbi.1003664)
Supplement: Algorithm S1 — CCAST algorithm implemented as an R package. The algorithm, named CCAST for Clustering, Classification and Sorting Tree, identifies and isolates homogeneous cell subpopulations from heterogenous single cell data in an optimal and unbiased manner using a decision tree representation that can be applied to cell sorting and data analysis. (GZ) [file pcbi.1003664.s001.gz]

Archive with 43 entries (38 files):
- CCAST/DESCRIPTION
- CCAST/NAMESPACE
- CCAST/R
- CCAST/R/CCAST-internal.R
- CCAST/R/bar_plot_ccast.R
- CCAST/R/ccast_L.R
- CCAST/R/ccast_biaxialplot.R
- CCAST/R/ccast_bootplot.R
- CCAST/R/ccast_heatmaplot.R
- CCAST/R/ccast_main.R
- CCAST/R/ccast_optimize.R
- CCAST/R/ccast_silhouette.R
- CCAST/R/fcsimport.R
- CCAST/R/interq.R
- CCAST/R/minmaxq.R
- CCAST/R/npem_deterministic.R
- CCAST/R/npem_stochastic.R
- CCAST/R/scatterplot_ccast.R
- CCAST/R/sourcedir.R
- CCAST/R/splitpointboot.R
- CCAST/data
- CCAST/data/Dall.rda
- CCAST/data/datalist
- CCAST/data/sum159.rda
- CCAST/inst
- CCAST/inst/doc
- CCAST/inst/doc/ccast.pdf
- CCAST/man
- CCAST/man/bar_plot_ccast.Rd
- CCAST/man/ccast_L.Rd
- CCAST/man/ccast_biaxialplot.Rd
- CCAST/man/ccast_bootplot.Rd
- CCAST/man/ccast_heatmaplot.Rd
- CCAST/man/ccast_main.Rd
- CCAST/man/ccast_optimize.Rd
- CCAST/man/ccast_silhouette.Rd
- CCAST/man/fcsimport.Rd
- CCAST/man/interq.Rd
- CCAST/man/minmaxq.Rd
- CCAST/man/npem_deterministic.Rd
- CCAST/man/npem_stochastic.Rd
- CCAST/man/scatterplot_ccast.Rd
- CCAST/man/splitpointboot.Rd
