# Supplementary material for: CCAST: A Model-Based Gating Strategy to Isolate Homogeneous Subpopulations in a Heterogeneous Population of Single Cells
Source: PLoS Comput Biol. 2014 Jul 31;10(7):e1003664. doi: 10.1371/journal.pcbi.1003664 (PMC4117418; doi:10.1371/journal.pcbi.1003664)
Supplement: Algorithm S1 — CCAST algorithm implemented as an R package. The algorithm, named CCAST for Clustering, Classification and Sorting Tree, identifies and isolates homogeneous cell subpopulations from heterogenous single cell data in an optimal and unbiased manner using a decision tree representation that can be applied to cell sorting and data analysis. (GZ) [file pcbi.1003664.s001.gz › CCAST/DESCRIPTION]

Package: CCAST
Type: Package
Title: An optimal non-parametric gating strategy to isolate homogeneous
        cell subpopulations in heterogeneous single cell data
Version: 0.0.1
Date: 2013-12-20
Author: Benedict Anchang
Maintainer: Benedict Anchang <anchang@stanford.edu>
Description: The strategy, named CCAST for Clustering, Classification and Sorting Tree,  identifies and isolates homogeneous cell subpopulations from heterogenous single cell data in an optimal and unbiased manner using a decision tree representation that can be applied to cell sorting.
Imports: mixtools, fastcluster, cluster, lattice, ggplot2, scales,
        RColorBrewer, RBGL, party, car, flowCore
Depends: R (>= 3.0.2), mixtools , flowCore (>= 1.11.20),fastcluster (>=
        1.1.11), cluster(>= 1.14.4), ggplot2 (>= 0.9.3.1), scales (>=
        0.2.3), RBGL (>= 1.8.1), party (>= 1.0-10), RColorBrewer ,
        car(>= 2.0-19)
Suggests: flowCore
biocViews: FlowCytometry
License: GPL (>= 2)
Namespace: auto
Packaged: 2014-05-24 05:31:54 UTC; benedictanchang
