# Supplementary material for: CCAST: A Model-Based Gating Strategy to Isolate Homogeneous Subpopulations in a Heterogeneous Population of Single Cells
Source: PLoS Comput Biol. 2014 Jul 31;10(7):e1003664. doi: 10.1371/journal.pcbi.1003664 (PMC4117418; doi:10.1371/journal.pcbi.1003664)
Supplement: Algorithm S1 — CCAST algorithm implemented as an R package. The algorithm, named CCAST for Clustering, Classification and Sorting Tree, identifies and isolates homogeneous cell subpopulations from heterogenous single cell data in an optimal and unbiased manner using a decision tree representation that can be applied to cell sorting and data analysis. (GZ) [file pcbi.1003664.s001.gz › CCAST/R/CCAST-internal.R]

.baseline.current <-
list()
.Random.seed <-
c(403L, 18L, -2033562417L, -375049051L, 242353238L, -742398362L, 
1571194716L, -133472997L, -906275723L, 804850843L, 1992618016L, 
-262148316L, -1734375821L, -790823594L, -1603426939L, 1878291249L, 
1942244757L, -469422592L, 359997083L, 663888200L, -230550933L, 
1452596270L, 1591119121L, -413624311L, 96229394L, 1688579998L, 
-1078101118L, 2362454L, -688983589L, -95246061L, -552853323L, 
-30639137L, 605116274L, -1735743084L, 547330564L, -15131832L, 
-540301393L, -529437206L, -838026893L, 29715519L, -1284063591L, 
1351366206L, 948045614L, -232803896L, -1886472929L, -1818729773L, 
800169233L, 1217683763L, 19966021L, 1482394483L, -1691484792L, 
1796608478L, 694672319L, -606702000L, 1021951812L, -508836256L, 
-231227584L, -1569665852L, -897461563L, -1687416645L, 1138482864L, 
-1523261595L, 1607120583L, -1719956421L, 865679653L, 45198661L, 
2047683954L, 87448735L, 172815025L, 1895574039L, 1220794935L, 
-1280023033L, 2138847571L, -261621414L, -42787428L, -2027179104L, 
-2012649136L, 561202319L, -1650704239L, -666320380L, -1362402865L, 
497481239L, 1742979783L, -646287406L, 996518778L, -1575390284L, 
-1879761839L, 1304643034L, 1296078742L, 1091617186L, 1318250076L, 
258893531L, 1268519169L, 2090486757L, 603238333L, 1366708213L, 
-2048469030L, 410913022L, 1079654432L, 1641009197L, -630189995L, 
706086179L, -1361669269L, -1735296281L, -822981706L, 1957266907L, 
-1584098931L, 1078303010L, 388513683L, -20947849L, -2117642762L, 
1554331324L, 432269014L, -1261839627L, -306904071L, 756100495L, 
-1253870249L, -57914576L, 515447463L, 151612437L, -1043445438L, 
-1620911080L, 976155157L, 1706779063L, -339874437L, 1378066617L, 
-823374457L, -785250148L, -1888580380L, -380461486L, 2105184444L, 
-1824134469L, 1511302535L, -1354938278L, 2038733701L, -1028245643L, 
2146777403L, -283759441L, 1763174671L, 1245032783L, 1345933854L, 
-316977964L, 1515499834L, -1449840786L, -1804035350L, 1005156271L, 
-439516138L, 935251863L, -610708979L, -1019412696L, 170833531L, 
649848338L, -244725696L, 170296801L, -328381302L, 798852661L, 
-709513310L, -970041900L, -685603867L, -2023077821L, -358946440L, 
-1634598732L, -53393735L, 1947878386L, 447198801L, -234749755L, 
-264185838L, 2146963569L, -163938402L, 264496426L, 40801990L, 
-1503311706L, -1002555481L, -1809177602L, -1449622022L, 1339702L, 
-1774542224L, -918150994L, -14242727L, 1350461051L, 328021953L, 
-368719946L, 1125424370L, 1930981005L, 1217081604L, 1396899769L, 
1858761194L, -1482362958L, 686966072L, -1018092105L, -1013937215L, 
99595599L, -901606715L, -377433310L, -2081680522L, -833326020L, 
776348076L, -660672680L, -1826226646L, -1283364656L, 425233882L, 
-2060466526L, -1322900055L, 345456254L, 1568195063L, -1702392091L, 
856412485L, -225422113L, 859671937L, 1712538985L, -1621550925L, 
-975189720L, 946331160L, 879088551L, 978157532L, 2101602288L, 
1687957664L, 992565061L, -223197079L, -263781267L, 1812970877L, 
-1802646550L, -1652158607L, 1331232635L, 1594788391L, 888170993L, 
-863570112L, -640535393L, 1072825935L, -459850531L, 1550716688L, 
1325544824L, -1256196615L, 179245055L, 1923050565L, -967805352L, 
-65254744L, -2007723314L, 621162924L, -514400681L, 713554576L, 
-430897111L, 393394532L, 2060129566L, 1780621880L, 1043420419L, 
1707918065L, -713534163L, -867514632L, -2106406206L, 415726652L, 
1361177951L, 266950817L, 864127195L, -1978675030L, 1849196419L, 
287519112L, 1775357455L, -631310057L, 325793872L, 625192880L, 
-227906853L, -461719363L, -774381481L, 1939194673L, 1514414602L, 
-546374181L, 372449462L, -395451221L, -478288349L, -190190843L, 
1400337457L, -936003088L, 1209470794L, 1491855890L, 1190365032L, 
916433354L, -73045481L, 1384391578L, 1462379774L, -1269573269L, 
1225320675L, -1566070789L, 1471689396L, -1311913454L, -311544917L, 
-637435376L, -1516291728L, -386219167L, -1636177942L, -104099074L, 
776770643L, -1957636978L, 1553640333L, -1530922397L, 740346251L, 
1061426307L, 663014993L, 438626523L, 950090277L, 920863731L, 
508527253L, 2093104514L, -780836388L, 209552449L, -168171054L, 
-764593890L, -406208549L, -2135085645L, 525175991L, -1648983364L, 
-92948342L, 858145320L, -1033361859L, -1370808536L, -119198110L, 
1612497916L, -1232413281L, -264858447L, 1651872001L, 769204607L, 
1351428912L, 107308205L, -1637449611L, -387798644L, -783915223L, 
294862271L, -1690239944L, -1668898699L, -1649467664L, 649746312L, 
230300436L, 281014863L, 726063187L, -1318310429L, 149449848L, 
-722877060L, 850235866L, 630613339L, 1709464588L, 1433864508L, 
1615119700L, 1990425801L, 598143569L, -1334455426L, 1149628918L, 
-517423729L, 112270337L, 1842764612L, -82609323L, 1160405306L, 
-1845597641L, 1023903896L, -1819150514L, 1046574057L, 633543756L, 
-2000696268L, 1994384729L, 1571240295L, -1367789775L, 1570859592L, 
-1352348756L, -2035464131L, -128452595L, 1073635231L, 1050640024L, 
-1915098881L, -33779979L, 807525279L, -1456969782L, 6741578L, 
-1585461932L, -403433841L, -1211712537L, 84849677L, -1985496549L, 
-216611498L, -1649647253L, -233152861L, -1937275111L, -285123497L, 
1207164062L, -2040250123L, -306944949L, -1183936940L, 2138035553L, 
-2015991101L, -697110042L, 936458618L, 993683529L, -375541614L, 
-754509432L, -555712578L, 820145333L, 72438758L, -1721631988L, 
-1378173351L, 1878778061L, -1874526255L, -1941835549L, -40844757L, 
-112867525L, -666960851L, -830111883L, -1453264695L, 41807833L, 
-1570767773L, -178818498L, 1360698071L, -857490774L, -1578068468L, 
1679929120L, 987866872L, -1502851300L, 1825612198L, 988850461L, 
691735958L, 1097995301L, -180106629L, -2046123419L, 1165140061L, 
826995034L, -575211416L, 1041729924L, -335698669L, -1638827266L, 
1353261300L, 2070962116L, -319673288L, -236597615L, -1054631978L, 
238224970L, 1848308171L, -2012854109L, 1210533012L, 1289111156L, 
-1265994150L, 1223933659L, -214741567L, 258625178L, 715665301L, 
961212662L, -1756034903L, -848399043L, 134344229L, 2132580250L, 
-1776264510L, 843716180L, -2064676168L, 2081754099L, -1196282766L, 
46547109L, 326618893L, 918106883L, 455365237L, 1303897699L, 618221728L, 
1936514650L, -805920990L, -796841852L, -739094493L, 341258470L, 
-824646628L, -501112290L, 1191694929L, 882829458L, 884499343L, 
1792883704L, 732322886L, 1576948941L, -1690903987L, 125596511L, 
1177137878L, -303956873L, -558333960L, 1732503148L, -1077423238L, 
-527884225L, 1745712448L, 420117900L, -1097775783L, 540661189L, 
-1390521469L, -739058642L, -29167132L, -2111149320L, -1909660752L, 
289311254L, 1270259455L, -1689317473L, -785629704L, 1527616561L, 
755213240L, 2045784583L, 676226904L, -1060382821L, -40198798L, 
290269746L, 1590068305L, 551833626L, -66929154L, -1405305072L, 
814794434L, 1130762039L, 1101579390L, -761675210L, -1896603329L, 
-643908670L, 25659394L, 619493503L, -2143892514L, -745299054L, 
-606071763L, -329801387L, -456860835L, 693188504L, -961040379L, 
1686165231L, -620671937L, 880815853L, 426364613L, -858702917L, 
1740141573L, -933749086L, 1483052705L, -3585103L, -1913580567L, 
1036138934L, 366008234L, -1868453331L, 304201146L, 276942669L, 
1945912319L, -149291481L, 1010893286L, -1737318495L, 1170492352L, 
606008213L, -1981626420L, -132142932L, -1353052346L, 1931181961L, 
-888909291L, 2127871586L, 1513873335L, -747595045L, 1481102867L, 
212627109L, 695623973L, -2063203480L, 2143764569L, 1420965676L, 
1669064225L, 58801694L, 728755830L, 385150765L, 1379333921L, 
1689738486L, 155291848L, 2112622353L, -40505472L, -567667736L, 
396737731L, -2007771290L, 778748039L, 1536842697L, 1387363181L, 
-1476915398L, -903135261L, -784998727L, -651451031L, -991498002L, 
76110797L, 186393887L, 2140880802L, -1230013132L, -600914083L, 
-953655286L, 212209110L, 944904546L, 1922925578L, 1837148809L, 
1503853711L, -1253626556L, -2011820844L, -1774764040L, 1537940722L, 
-855680307L, -2057406142L, 70623558L, 1130080767L, -8122188L, 
909675537L, 2033721757L, 1891596385L, -377107918L, 1238668673L, 
1209171669L, -1006344333L, 1177975197L, -163777097L, 1042909923L, 
430333922L, -213490155L, -231033915L, -191061574L, 1786119229L, 
-228426672L, 1482440329L, 406134971L, -2115568755L, 979208780L, 
-384763967L, -140733445L, -497968063L, -974271954L, -1335496428L, 
-1704073273L, -1512174261L, -847336089L, 1283731826L, -2005537874L, 
1862659102L, -772324412L, -355508549L, 1244227945L)
