# Supplementary material for: CCAST: A Model-Based Gating Strategy to Isolate Homogeneous Subpopulations in a Heterogeneous Population of Single Cells
Source: PLoS Comput Biol. 2014 Jul 31;10(7):e1003664. doi: 10.1371/journal.pcbi.1003664 (PMC4117418; doi:10.1371/journal.pcbi.1003664)
Supplement: Algorithm S1 — CCAST algorithm implemented as an R package. The algorithm, named CCAST for Clustering, Classification and Sorting Tree, identifies and isolates homogeneous cell subpopulations from heterogenous single cell data in an optimal and unbiased manner using a decision tree representation that can be applied to cell sorting and data analysis. (GZ) [file pcbi.1003664.s001.gz › CCAST/R/bar_plot_ccast.R]

bar_plot_ccast <-
function(M,M2,file) {
  pdf(file,width=15, height=10)
  u1<-ifelse(min(M)<0,min(M)-1,min(M))
  u2<-max(M)+1
  ###par(mfrow=c(cc1,cc2))
  for (i in 1:dim(M)[1]) {
    mp<-barplot(M[i,]+u1,names.arg=colnames(M),main=paste("Barplot for Celltype",i, sep=" "),ylim=c(u1-2,(u2+4)),yaxt="n",yaxs="r",family= "sans",space=c(1,1),xlab="",ylab="",cex.lab=2)
    axis(1,mp, labels = FALSE, tick = T)
    axis(2,M[i,]+u1,labels = FALSE, tick = T)
    arrows(mp,M[i,]+u1,mp,(M[i,]+u1)+ M2[i,],length=0.1, angle = 90)
    arrows(mp,M[i,]+u1,mp,(M[i,]+u1)- M2[i,], length=0.1,angle = 90)
    mtext(min(M[i,]),side = 2, at =min(M[i,])+u1 ,family= "sans", line = 1)
    
  }
  dev.off()
}
