# Supplementary material for: CCAST: A Model-Based Gating Strategy to Isolate Homogeneous Subpopulations in a Heterogeneous Population of Single Cells
Source: PLoS Comput Biol. 2014 Jul 31;10(7):e1003664. doi: 10.1371/journal.pcbi.1003664 (PMC4117418; doi:10.1371/journal.pcbi.1003664)
Supplement: Algorithm S1 — CCAST algorithm implemented as an R package. The algorithm, named CCAST for Clustering, Classification and Sorting Tree, identifies and isolates homogeneous cell subpopulations from heterogenous single cell data in an optimal and unbiased manner using a decision tree representation that can be applied to cell sorting and data analysis. (GZ) [file pcbi.1003664.s001.gz › CCAST/R/ccast_L.R]

ccast_L <-
function(DD,mm){
a=1
for ( s in 1:10) {
     if(length(a) < mm) {
         tree1 <- ctree(formula=as.factor(groups) ~ ., data = DD,controls = ctree_control(maxdepth = s))
         t1=nodes(tree1, unique(where(tree1)))
         L=length(t1)
         a=unique(unlist(lapply(t1, function(x) which.max(x$prediction))))
         print(a)
     }
     else {
         print(a)
         break
     }
 }
    pdf(file="initial_tree.pdf",width=15, height=10)
    plot(tree1,xlab="Celltypes",main="Initial CCAST tree")
    dev.off();
return(list(treenodes=t1,level=s-1,initialtree=tree1))
}

#################
ccast_L2 <-
function(DD,mm){
    a=1
    for ( s in 1:10) {
        if(length(a) < mm) {
            tree1 <- ctree(formula=as.factor(groups) ~ ., data = DD,controls = ctree_control(maxdepth = s))
            t1=nodes(tree1, unique(where(tree1)))
            L=length(t1)
            a=unique(unlist(lapply(t1, function(x) which.max(x$prediction))))
            print(a)
        }
        else {
            print(a)
            break
        }
    }
    return(list(treenodes=t1,level=s-1))
}
