# Supplementary material for: CCAST: A Model-Based Gating Strategy to Isolate Homogeneous Subpopulations in a Heterogeneous Population of Single Cells
Source: PLoS Comput Biol. 2014 Jul 31;10(7):e1003664. doi: 10.1371/journal.pcbi.1003664 (PMC4117418; doi:10.1371/journal.pcbi.1003664)
Supplement: Algorithm S1 — CCAST algorithm implemented as an R package. The algorithm, named CCAST for Clustering, Classification and Sorting Tree, identifies and isolates homogeneous cell subpopulations from heterogenous single cell data in an optimal and unbiased manner using a decision tree representation that can be applied to cell sorting and data analysis. (GZ) [file pcbi.1003664.s001.gz › CCAST/R/ccast_biaxialplot.R]

ccast_biaxialplot <-
function(optccastreeoutput,ylabel) {
    ##tiff(file="CCAST Biaxial plots%d.tiff",width=360, height=360)
    pdf(file="Biaxial tree node plots.pdf",width=10, height=10)
    cex <- 1.6
    tree33<-optccastreeoutput$tree
    dD33=optccastreeoutput$puredata[[length(optccastreeoutput$puredata)]]
    inner <- nodes(tree33, c(1:max(unique(where(tree33))))[-unique(where(tree33))])
    ##layout(matrix(1:length(inner), ncol = round(sqrt(length(inner)),0)))
    ###par(mfrow=c(round(s/2)+1,2))
    out <- sapply(inner, function(i) {
        splitstat <- i$psplit$splitstatistic
        w1=which(i$weights==1)
        x <- dD33[[i$psplit$variableName]][w1]
        y<-dD33[[ylabel]][w1]
        xydens <- kde2d(x,y,n=100)
        plot(x,y, main = paste("Node", i$nodeID),
        xlab = i$psplit$variableName, ylab = ylabel, ylim = c(0, max(y)+5),
        cex.axis = cex, cex.lab = cex, cex.main = cex,cex=0.2, pch=20,col="dark blue")
        abline(v = i$psplit$splitpoint, lwd=4,lty = 3,col="red")
        #####filled.contour(xydens, color = terrain.colors, asp = 1) # simple
        contour(xydens,nlevels=10,add=T,col="dark orange")
    })
    dev.off();

}
