# Supplementary material for: CCAST: A Model-Based Gating Strategy to Isolate Homogeneous Subpopulations in a Heterogeneous Population of Single Cells
Source: PLoS Comput Biol. 2014 Jul 31;10(7):e1003664. doi: 10.1371/journal.pcbi.1003664 (PMC4117418; doi:10.1371/journal.pcbi.1003664)
Supplement: Algorithm S1 — CCAST algorithm implemented as an R package. The algorithm, named CCAST for Clustering, Classification and Sorting Tree, identifies and isolates homogeneous cell subpopulations from heterogenous single cell data in an optimal and unbiased manner using a decision tree representation that can be applied to cell sorting and data analysis. (GZ) [file pcbi.1003664.s001.gz › CCAST/R/ccast_bootplot.R]

ccast_bootplot <-
function(optccastreeoutput, statistic=splitpointboot,boot,mm) {
    if(!is.null(boot)) {
    traintree<-optccastreeoutput$tree
    D=optccastreeoutput$puredata[[length(optccastreeoutput$puredata)]]
    inner <- nodes(traintree, c(1:max(unique(where(traintree))))[-unique(where(traintree))])
    out <- sapply(inner, function(i) { names(i$psplit$splitpoint)=i$psplit$variableName; i$psplit$splitpoint} )
    bootnodes=names(out)
        
    results <- boot::boot(data=D,strata=D$groups,statistic,
    R=boot, formula=traintree,bn=bootnodes,mm=mm)
    bootres<-(results$t)
    colnames(bootres)=names(out)
    ccc=which(apply(bootres,1,function(x) sum(is.na(x))==length(x)))
        if(length(ccc)>0) {
           bootres2=bootres[-ccc,]
        } else {
            bootres2=bootres
        }
    res3<-apply(bootres2,2,function(x) minmaxq(x))
    yb=bootnodes
    pdf(file=paste("Histogram for bootstrap splitpoint statistics.pdf"),width=10, height=10)
    for (kk in 1:dim( bootres)[2]) hist( bootres[,kk], breaks = 20,xlab=yb[kk], col = "blue", border = "black",main=colnames( bootres)[kk])
    dev.off();
    save(bootres2,file="ccastbootsample.rdata")
    
    }
    
   return(list(markernames=bootnodes,confinterval=res3,bootresults=bootres2))
    
}
