# Supplementary material for: CCAST: A Model-Based Gating Strategy to Isolate Homogeneous Subpopulations in a Heterogeneous Population of Single Cells
Source: PLoS Comput Biol. 2014 Jul 31;10(7):e1003664. doi: 10.1371/journal.pcbi.1003664 (PMC4117418; doi:10.1371/journal.pcbi.1003664)
Supplement: Algorithm S1 — CCAST algorithm implemented as an R package. The algorithm, named CCAST for Clustering, Classification and Sorting Tree, identifies and isolates homogeneous cell subpopulations from heterogenous single cell data in an optimal and unbiased manner using a decision tree representation that can be applied to cell sorting and data analysis. (GZ) [file pcbi.1003664.s001.gz › CCAST/R/ccast_heatmaplot.R]

ccast_heatmaplot <-
function(optccastreeoutput) {
    pdf(file="Heatmaps Homogeneous cells.pdf",width=10, height=10)
    tree3<-optccastreeoutput$tree
    tt1=nodes(tree3, unique(where(tree3)))
    dD3=optccastreeoutput$puredata[[length(optccastreeoutput$puredata)]]
    
    nrcolors = 100
    half = 1 + nrcolors/2
    colpal = c(brewer.pal(9, "Blues")[9:1], brewer.pal(9,"OrRd")[1:9])
    colorpalette = colorRampPalette(colpal)(nrcolors)
    
    ##layout(matrix(1:length(tt1), ncol = round(sqrt(length(tt1)),0)))
    MM <- NULL
    MM2 <- NULL
    ###par(mfrow=c(4,2)))
    for( j in 1:length(tt1)) {
        mx=which.max(tt1[[j]]$prediction)
        w1=which(tt1[[j]]$weights==1)
        w2=w1[which(dD3$groups[w1]==mx)]
        print(table(dD3$groups[w2]))
        minv=min(dD3[,-dim(dD3)[2]],na.rm=TRUE)
        maxv=max(dD3[,-dim(dD3)[2]],na.rm=TRUE)
        key_color1=seq(minv,maxv,length.out=dim(dD3[,-dim(dD3)[2]])[2])
        
        BB=as.matrix(rbind(dD3[w2,-dim(dD3)[2]],key_color1))
        rownames(BB)=rep(paste("Celltype",j),dim(BB)[1])
        mm <- round(c(apply(BB[-dim(BB)[1],], 2, mean)),3)
        MM <- rbind(MM,mm)
        mm2 <- round(c(apply(BB[-dim(BB)[1],], 2, sd)),3)
        MM2 <- rbind(MM2,mm2)
        image(x=1:dim(BB)[2],y=1:dim(BB)[1],z=as.matrix(t(BB)),col = colorpalette,xlab = paste("Celltype",mx),xaxt="n",yaxt="n",ylab = "Cells",family="sans",cex.lab=1.4,main=paste("Node",tt1[[j]]$ nodeID))
        mtext(rownames(BB),at=c(1:dim(BB)[1]),side=4,las=2,line=1, family= "sans", cex=0.8)
        mtext(colnames(BB),at=c(1:dim(BB)[2]),side=1,las=1,line=1, family= "sans", cex=0.8)
        

    }
    dev.off();
   return(list(ccastmeans=MM,ccastsds=MM2))
}
