# Supplementary material for: CCAST: A Model-Based Gating Strategy to Isolate Homogeneous Subpopulations in a Heterogeneous Population of Single Cells
Source: PLoS Comput Biol. 2014 Jul 31;10(7):e1003664. doi: 10.1371/journal.pcbi.1003664 (PMC4117418; doi:10.1371/journal.pcbi.1003664)
Supplement: Algorithm S1 — CCAST algorithm implemented as an R package. The algorithm, named CCAST for Clustering, Classification and Sorting Tree, identifies and isolates homogeneous cell subpopulations from heterogenous single cell data in an optimal and unbiased manner using a decision tree representation that can be applied to cell sorting and data analysis. (GZ) [file pcbi.1003664.s001.gz › CCAST/R/ccast_main.R]

ccast_main <-
function(file,transformlogic=FALSE,asinhp=1,deterministic=TRUE,colid,coln=NULL,rown=NULL,npmix=FALSE,k,boot=NULL,ylabel,origscale=FALSE,groups=NULL,runsilhouette=FALSE){
    
    if(is.matrix(file)) { Dall=file
    } else {
        Dall1=fcsimport(file=file,transformlogic=transformlogic,asinhp=asinhp,colid=colid,coln=coln,rown=rown)
        Dall=Dall1[[1]]
        save(Dall,file="Dall.rda")
    }
    
if (is.null(groups)) {
##### Check if #events greater than 1 million #####
    if (dim(Dall)[1]>1000000) { Dall=Dall[sample(1:dim(Dall)[1],1000000,replace = FALSE),] }
## Optimization of cluster assignments #########
    if(npmix==TRUE) {
        if(dim(Dall)[1] > 3000)
        stop("This might take a very long time to run. It is better to use hclust for large sample size. Instead set npmix=FALSE")
        if (dim(Dall)[1]<= 3000) {
            if (deterministic==TRUE) {
                d <- dist(Dall, method = "euclidean")
                res1=npem_deterministic(Dall,k=k,bw=TRUE)
                assign <-res1$assign
                out1=ccast_silhouette(d,fileout="silhouette.pdf", nCluster.init = k, assign, iter.max = 5, diagnosis = TRUE)
                groups=out1$optFitCluster[["cluster"]]
                save(groups,file="groups.rda")
                
            } else {
              d <- dist(Dall, method = "euclidean")
              res1=npem_stochastic(Dall,k=k,bw=FALSE)
              assign <-res1$assign
              out1=ccast_silhouette(d, h,fileout="silhouette.pdf", nCluster.init = k, assign, iter.max = 5, diagnosis = TRUE)
              groups=out1$optFitCluster[["cluster"]]
               save(groups,file="groups.rda") 
            }
         }
      }
    
    if((npmix==FALSE)&(dim(Dall)[1]<= 30000)){
        hc = hclust.vector(Dall, method="ward")
        d <- dist(Dall, method = "euclidean")
        assign <- cutree(hc, k=k)
        if(runsilhouette==FALSE) {
        groups=assign
        
        } else {
        out1=ccast_silhouette(d,fileout="silhouette.pdf", nCluster.init = k, assign, iter.max = 5, diagnosis = TRUE)
        groups=out1$optFitCluster[["cluster"]]
        
        }
        save(groups,file="groups.rda")
    
      } else {
            hc = hclust.vector(Dall, method='ward')
            groups <- cutree(hc, k=k)
          save(groups,file="groups.rda")
        }
 } 
### Create a dataframe of data and predicted cluster assignments ######

if (origscale==TRUE ) {
Dall=asinhp*sinh(Dall)
D3=cbind(Dall,groups)
dD1=as.data.frame(D3)
} else {
    D3=cbind(Dall,groups)
    dD1=as.data.frame(D3)
}   
##Determining CCAST tree and prunning level L of CCAST tree #########
    mm=max(groups)
    ccastree<-ccast_L(dD1,mm)

##Optimizing CCAST tree #########
  t1=ccastree[[1]]
  s=ccastree[[2]]
  optccastree<-ccast_optimize(t1,dD1,s)

##### Plotting CCAST diagnostic output #######
#### Predicted confidence interval ###########
    if (!is.null(boot)) {
bootres<-ccast_bootplot(optccastreeoutput=optccastree, boot=boot,mm=mm)
    } else {
        bootres=list(markernames=NULL,confinterval=NULL,bootresults=NULL)
    }
#### plot splitpoint statistics ###########
############## Biaxial plot of tree #########
ccast_biaxialplot(optccastreeoutput=optccastree,ylabel)   
#### Heatmaps and barplots for Homogenous subpopulations ###########
###############################
heatmapdata<-ccast_heatmaplot(optccastreeoutput=optccastree)
#### Barplots for Homogenous subpopulations ###########
###############################
    MM=heatmapdata[[1]]
    MM2=heatmapdata[[2]]
    bar_plot_ccast(MM, MM2, "Barplot for homogenous cells.pdf")
#### Pairwise Scatterplots for original and final homogenous data for major markers ###########
###############################
scatterplot_ccast(data= dD1,optccastreeoutput=optccastree)

return(list(initialtree=ccastree[[3]],finaltree=optccastree[[1]],ccast_confidence=bootres[[2]]))
}
