# Supplementary material for: CCAST: A Model-Based Gating Strategy to Isolate Homogeneous Subpopulations in a Heterogeneous Population of Single Cells
Source: PLoS Comput Biol. 2014 Jul 31;10(7):e1003664. doi: 10.1371/journal.pcbi.1003664 (PMC4117418; doi:10.1371/journal.pcbi.1003664)
Supplement: Algorithm S1 — CCAST algorithm implemented as an R package. The algorithm, named CCAST for Clustering, Classification and Sorting Tree, identifies and isolates homogeneous cell subpopulations from heterogenous single cell data in an optimal and unbiased manner using a decision tree representation that can be applied to cell sorting and data analysis. (GZ) [file pcbi.1003664.s001.gz › CCAST/R/ccast_optimize.R]

ccast_optimize <-
function(t1,dD1,s){

last=dim(dD1)[2]
if(colnames(dD1)[last]!="groups") colnames(dD1)[last]<-"groups"
b=unique(unlist(lapply(t1, function(x) max(x$prediction))))
iter=1
DD=list()
DD[[iter]]=dD1
while((sum(b==1)!=length(b))&(iter<=25)) {
print(paste("iteration: ",iter))
w3=NULL
  for( j in 1:length(t1)) {
  mx=which.max(t1[[j]]$prediction)
  w1=which(t1[[j]]$weights==1)
  w2=w1[which(DD[[iter]][[last]][w1]==mx)]
  print(table(DD[[iter]][[last]][w2]))
 w3=c(w3,w2)
 }
 iter=iter+1
DD[[iter]]=DD[[iter-1]][w3,]
tree2 <- party::ctree(as.factor(groups) ~ ., data = DD[[iter]],controls = ctree_control(maxdepth = s)) 
t1=nodes(tree2, unique(where(tree2)))
b=unique(unlist(lapply(t1, function(x) max(x$prediction))))

}
pdf(file="finaltree.pdf",width=15, height=10)
plot(tree2,xlab="Celltypes",main="Final CCAST tree")
dev.off();

return(list(tree=tree2,fprediction=b,puredata=DD))
}
