# Supplementary material for: CCAST: A Model-Based Gating Strategy to Isolate Homogeneous Subpopulations in a Heterogeneous Population of Single Cells
Source: PLoS Comput Biol. 2014 Jul 31;10(7):e1003664. doi: 10.1371/journal.pcbi.1003664 (PMC4117418; doi:10.1371/journal.pcbi.1003664)
Supplement: Algorithm S1 — CCAST algorithm implemented as an R package. The algorithm, named CCAST for Clustering, Classification and Sorting Tree, identifies and isolates homogeneous cell subpopulations from heterogenous single cell data in an optimal and unbiased manner using a decision tree representation that can be applied to cell sorting and data analysis. (GZ) [file pcbi.1003664.s001.gz › CCAST/R/fcsimport.R]

fcsimport <-
function(file,transformlogic=FALSE,asinhp=p,colid,coln=NULL,rown=NULL) {
    pfiles=list.files(file)
    files= paste(file,pfiles,sep="/")
    d1=list()
    d2=list()
    Dall=NULL
    dat1=NULL
    
    for (j in 1:length(pfiles))  {
        
        d1[[j]]=read.FCS(files[j],transformation=transformlogic)
        dat=exprs(d1[[j]])
        d2[[j]]=asinh(dat[,colid]/asinhp)
        if(!is.null(coln)) colnames(d2[[j]])=coln
        rownames(d2[[j]]) =rep(pfiles[j],dim(d2[[j]])[1])
        if(!is.null(rown)) rownames(d2[[j]]) = rown
        D=d2[[j]]
        Dall=rbind(Dall,D)
        dat1=rbind(dat,dat1)
        
    }
    
    return(list(biomarkerdata=Dall,allexprsdata=dat1))
    
}
