# Supplementary material for: CCAST: A Model-Based Gating Strategy to Isolate Homogeneous Subpopulations in a Heterogeneous Population of Single Cells
Source: PLoS Comput Biol. 2014 Jul 31;10(7):e1003664. doi: 10.1371/journal.pcbi.1003664 (PMC4117418; doi:10.1371/journal.pcbi.1003664)
Supplement: Algorithm S1 — CCAST algorithm implemented as an R package. The algorithm, named CCAST for Clustering, Classification and Sorting Tree, identifies and isolates homogeneous cell subpopulations from heterogenous single cell data in an optimal and unbiased manner using a decision tree representation that can be applied to cell sorting and data analysis. (GZ) [file pcbi.1003664.s001.gz › CCAST/R/npem_deterministic.R]

npem_deterministic <-
function(tbl,k,bw=TRUE){
    centers = c()
    clust<-npEM(tbl,mu0=k,verb = FALSE,samebw = bw)
    pos=clust$posteriors
    band=clust$bandwidth
    mixprop=clust$lambdahat
    lik=clust$loglik
    assgn= apply(pos, 1, which.max)
    names(assgn)<-rownames(tbl)
    is.na(assgn) <- which(assgn == 0)
    for (i in c(1:max(assgn, na.rm = TRUE))) {
        obs <- which(assgn == i)
        if (length(obs) > 1) {
            centers <- rbind(centers, colMeans(tbl[obs, , drop = FALSE]))
            assgn[obs] <- nrow(centers)
        }
        else {
            is.na(assgn) <- obs
        }
    }
    return(list(data=tbl,posterior=pos,bandwidth=band,mixingprop=mixprop,likelihood=lik,centers = centers, assign = assgn))
}
