# Supplementary material for: CCAST: A Model-Based Gating Strategy to Isolate Homogeneous Subpopulations in a Heterogeneous Population of Single Cells
Source: PLoS Comput Biol. 2014 Jul 31;10(7):e1003664. doi: 10.1371/journal.pcbi.1003664 (PMC4117418; doi:10.1371/journal.pcbi.1003664)
Supplement: Algorithm S1 — CCAST algorithm implemented as an R package. The algorithm, named CCAST for Clustering, Classification and Sorting Tree, identifies and isolates homogeneous cell subpopulations from heterogenous single cell data in an optimal and unbiased manner using a decision tree representation that can be applied to cell sorting and data analysis. (GZ) [file pcbi.1003664.s001.gz › CCAST/R/scatterplot_ccast.R]

scatterplot_ccast <-
function(data,optccastreeoutput){
    traintree<-optccastreeoutput$tree
    inner <- nodes(traintree, c(1:max(unique(where(traintree))))[-unique(where(traintree))])
    out <- sapply(inner, function(i) { names(i$psplit$splitpoint)=i$psplit$variableName; i$psplit$splitpoint} )
    bootnodes=names(out)
    
    markers=unique(bootnodes)
    print(markers)
    initD=data
    finalD<-optccastreeoutput$puredata[[length(optccastreeoutput$puredata)]]
    
    cols1=c("purple","blue","dark green","red","orange","brown","pink","black","yellow","dark blue")
    if (max(initD$groups)> length(cols1)) { cols=rep(cols1, (round(max(initD$groups)/10,0)+1))[1:max(initD$groups)]
    } else { cols=cols1[1:max(initD$groups)]}
    comb=combn(c(1:length(markers)), 2)
    ##L2<-optccastreeoutput$puredata[[length(optccastreeoutput$puredata)]]

 pdf(file=paste("Scatter plots for Initial and final data.pdf"),width=10, height=10)
    for (l in 1:dim(comb)[2]) {
        ###par(mfrow=c(1,2))
        x=markers[comb[,l][1]]
        y=markers[comb[,l][2]]
        .env <- environment()
        scatterplot( as.formula(paste(markers[comb[,l][1]],"~",markers[comb[,l][2]],"|","groups"),env = .env), xlab=x, ylab= y, data =initD ,main="WITHOUT FILTERING",cex.lab=0.8,col=cols,reg.line=NULL,smooth=FALSE,pch=rep("o",max(initD$groups)))
        scatterplot(as.formula(paste(markers[comb[,l][1]],"~",markers[comb[,l][2]],"|","groups"),env = .env), xlab=x, ylab= y, data =finalD, main="WITH FILTERING",cex.lab=0.8,col=cols,reg.line=NULL,smooth=FALSE,pch=rep("o",max(finalD$groups)))

        
    }
    dev.off();
  }
