# Supplementary material for: CCAST: A Model-Based Gating Strategy to Isolate Homogeneous Subpopulations in a Heterogeneous Population of Single Cells
Source: PLoS Comput Biol. 2014 Jul 31;10(7):e1003664. doi: 10.1371/journal.pcbi.1003664 (PMC4117418; doi:10.1371/journal.pcbi.1003664)
Supplement: Algorithm S1 — CCAST algorithm implemented as an R package. The algorithm, named CCAST for Clustering, Classification and Sorting Tree, identifies and isolates homogeneous cell subpopulations from heterogenous single cell data in an optimal and unbiased manner using a decision tree representation that can be applied to cell sorting and data analysis. (GZ) [file pcbi.1003664.s001.gz › CCAST/R/sourcedir.R]

sourcedir <-
function (scriptsdir)
{
    scripts <- dir(scriptsdir, pattern = "\\.R$")
    for (scr in scripts) {
        print(paste("source: ", scriptsdir, "/", scr, sep = ""))
        source(paste(scriptsdir, scr, sep = "/"))
    }
}
