# Supplementary material for: CCAST: A Model-Based Gating Strategy to Isolate Homogeneous Subpopulations in a Heterogeneous Population of Single Cells
Source: PLoS Comput Biol. 2014 Jul 31;10(7):e1003664. doi: 10.1371/journal.pcbi.1003664 (PMC4117418; doi:10.1371/journal.pcbi.1003664)
Supplement: Algorithm S1 — CCAST algorithm implemented as an R package. The algorithm, named CCAST for Clustering, Classification and Sorting Tree, identifies and isolates homogeneous cell subpopulations from heterogenous single cell data in an optimal and unbiased manner using a decision tree representation that can be applied to cell sorting and data analysis. (GZ) [file pcbi.1003664.s001.gz › CCAST/R/splitpointboot.R]

splitpointboot <-
function(data,formula,indices,mm,bn) {
    rDall<-data[indices,-dim(data)[2]]
    gg=predict(formula, newdata = rDall)
    groups=gg
    D3=cbind(rDall,groups)
    dD1=as.data.frame(D3)
    R=ccast_L2(dD1,mm)
    t1=R[[1]]
    s=R[[2]]
    w3=NULL
    for( j in 1:length(t1)) {
        mx=which.max(t1[[j]]$prediction)
        w1=which(t1[[j]]$weights==1)
        w2=w1[which(dD1$groups[w1]==mx)]
        print(table(dD1$groups[w2]))
        w3=c(w3,w2)
    }
    dD2=dD1[w3,]
    tree2 <- party::ctree(formula=as.factor(groups) ~ ., data = dD2,controls = ctree_control(maxdepth = s))
    t1=nodes(tree2, unique(where(tree2)))
    
    inner <- nodes(tree2, c(1:max(unique(where(tree2))))[-unique(where(tree2))])
    out <- sapply(inner, function(i) { names(i$psplit$splitpoint)=i$psplit$variableName; i$psplit$splitpoint} )
    if(all(names(out)==bn)) {
        out=out
        print(out)
    } else {
        out=rep(NA,length(bn))
        names(out)=bn
        print(out)
    }
    return(out)
}
