# Supplementary material for: CCAST: A Model-Based Gating Strategy to Isolate Homogeneous Subpopulations in a Heterogeneous Population of Single Cells
Source: PLoS Comput Biol. 2014 Jul 31;10(7):e1003664. doi: 10.1371/journal.pcbi.1003664 (PMC4117418; doi:10.1371/journal.pcbi.1003664)
Supplement: Algorithm S1 — CCAST algorithm implemented as an R package. The algorithm, named CCAST for Clustering, Classification and Sorting Tree, identifies and isolates homogeneous cell subpopulations from heterogenous single cell data in an optimal and unbiased manner using a decision tree representation that can be applied to cell sorting and data analysis. (GZ) [file pcbi.1003664.s001.gz › CCAST/man/bar_plot_ccast.Rd]

\name{bar_plot_ccast}
\alias{bar_plot_ccast}
%- Also NEED an '\alias' for EACH other topic documented here.
\title{
Plotting Barplots for Homogeneous subpopulations
}
\description{
This function takes as input 2 matrices corresponding to means and standard deviations respectively of dimension mxn each across all markers of size n and produces a pdf file of barplots for all subpopulation of size m corresponding to the leaf of the ccast tree.
}
\usage{
bar_plot_ccast(M, M2, file)
}
%- maybe also 'usage' for other objects documented here.
\arguments{
  \item{M}{
mxn matrix of means for m subpopulations and n markers
}
  \item{M2}{
mxn matrix of standard deviations for m subpopulations and n markers
}
  \item{file}{
name of pdf output file to be saved in the current directory
}

}
\details{
See the \code{ccast_main} function.
}
\value{
A pdf file labeled "Barplot for homogenous cells.pdf" with barplots for all homogeneous subgroups
}
\references{
Murrell, P. (2005) R Graphics. Chapman & Hall/CRC Press
}
\author{
Benedict Anchang <anchang@stanford.edu>
}

\seealso{
ccast_main(...)
}
\examples{
data(MM)
data(MM2)
bar_plot_ccast(M=MM, M2=MM2, "Barplot for homogenous cells.pdf")
}
% Add one or more standard keywords, see file 'KEYWORDS' in the
% R documentation directory.
\keyword{ barplot }
