# Supplementary material for: CCAST: A Model-Based Gating Strategy to Isolate Homogeneous Subpopulations in a Heterogeneous Population of Single Cells
Source: PLoS Comput Biol. 2014 Jul 31;10(7):e1003664. doi: 10.1371/journal.pcbi.1003664 (PMC4117418; doi:10.1371/journal.pcbi.1003664)
Supplement: Algorithm S1 — CCAST algorithm implemented as an R package. The algorithm, named CCAST for Clustering, Classification and Sorting Tree, identifies and isolates homogeneous cell subpopulations from heterogenous single cell data in an optimal and unbiased manner using a decision tree representation that can be applied to cell sorting and data analysis. (GZ) [file pcbi.1003664.s001.gz › CCAST/man/ccast_L.Rd]

\name{ccast_L}
\alias{ccast_L}
%- Also NEED an '\alias' for EACH other topic documented here.
\title{
Determining the optimal prunning level L of the initial ccast tree
}
\description{
This function takes a dataframe of biomarkers and cluster assignments and produces a ccast decision tree with L levels
}
\usage{
ccast_L(DD, mm)
}
%- maybe also 'usage' for other objects documented here.
\arguments{
  \item{DD}{
a dataframe of biomarker expression derived  from fcs files and cluster assignments labeled as "groups".
}
  \item{mm}{
maximum number of predicted clusters
}
}
\details{
%%  ~~ If necessary, more details than the description above ~~
}
\value{
	A pdf file labeled "initial_tree.pdf" corresponding to the initial ccast decision tree. In addition:
 \item{treenodes }{list of data of all leaf nodes of the ccast tree corresponding to homogeneous subgroups}
\item{level }{maximum level L for prunning decision tree}
\item{initialtree}{initial ccast tree output with less homogeneous bins in the leaf nodes}
}
\references{
Anchang, B. et al.(2014) CCAST: A model-based gating strategy to isolate homogeneous cell subpopulations in heterogeneous  single cell data. 
}
\author{
Benedict Anchang <anchang@stanford.edu>
}
\note{
%%  ~~further notes~~
}

%% ~Make other sections like Warning with \section{Warning }{....} ~

\seealso{
ccast_main(...)
}
\examples{
data(dD1)
mm=5
ccastree<-ccast_L(dD1,mm)
}
% Add one or more standard keywords, see file 'KEYWORDS' in the
% R documentation directory.
\keyword{ decision tree }
