# Supplementary material for: CCAST: A Model-Based Gating Strategy to Isolate Homogeneous Subpopulations in a Heterogeneous Population of Single Cells
Source: PLoS Comput Biol. 2014 Jul 31;10(7):e1003664. doi: 10.1371/journal.pcbi.1003664 (PMC4117418; doi:10.1371/journal.pcbi.1003664)
Supplement: Algorithm S1 — CCAST algorithm implemented as an R package. The algorithm, named CCAST for Clustering, Classification and Sorting Tree, identifies and isolates homogeneous cell subpopulations from heterogenous single cell data in an optimal and unbiased manner using a decision tree representation that can be applied to cell sorting and data analysis. (GZ) [file pcbi.1003664.s001.gz › CCAST/man/ccast_biaxialplot.Rd]

\name{ccast_biaxialplot}
\alias{ccast_biaxialplot}
%- Also NEED an '\alias' for EACH other topic documented here.
\title{
Plotting Biaxial plots for all inner nodes of ccast decision tree output
}
\description{
This function takes as input an optimal ccast decision tree output from the ccast_optimize function and any biomarker label not used in building the tree provided by the user and produces a pdf file with all pairwise scatter plots of all the inner nodes in the decision tree with density contours and split point cut off estimates used in building the tree. 
}
\usage{
ccast_biaxialplot(optccastreeoutput, ylabel)
}
%- maybe also 'usage' for other objects documented here.
\arguments{
  \item{optccastreeoutput}{
An optimal ccast tree object produced by the function ccast_optimize
}
  \item{ylabel}{
Any biomarker label not used in building the tree provided by the user
}
}
\details{
%%  ~~ If necessary, more details than the description above ~~
}
\value{
A pdf file labeled "Biaxial tree node plots.pdf" with biaxial plots for all inner nodes from the optimal decision tree.
}
\references{
Anchang, B. et al.(2014) CCAST: A model-based gating strategy to isolate homogeneous cell subpopulations in heterogeneous  single cell data. 
}
\author{
Benedict Anchang <anchang@stanford.edu>
}

\seealso{
ccast_main(...)
}
\examples{
ylabel<-"M1"
data(optccastree)
ccast_biaxialplot(optccastreeoutput=optccastree,ylabel=ylabel) 
}
% Add one or more standard keywords, see file 'KEYWORDS' in the
% R documentation directory.
\keyword{ biaxial plots }
