# Supplementary material for: CCAST: A Model-Based Gating Strategy to Isolate Homogeneous Subpopulations in a Heterogeneous Population of Single Cells
Source: PLoS Comput Biol. 2014 Jul 31;10(7):e1003664. doi: 10.1371/journal.pcbi.1003664 (PMC4117418; doi:10.1371/journal.pcbi.1003664)
Supplement: Algorithm S1 — CCAST algorithm implemented as an R package. The algorithm, named CCAST for Clustering, Classification and Sorting Tree, identifies and isolates homogeneous cell subpopulations from heterogenous single cell data in an optimal and unbiased manner using a decision tree representation that can be applied to cell sorting and data analysis. (GZ) [file pcbi.1003664.s001.gz › CCAST/man/ccast_bootplot.Rd]

\name{ccast_bootplot}
\alias{ccast_bootplot}
%- Also NEED an '\alias' for EACH other topic documented here.
\title{
Plotting the distribution of  bootstrap samples of ccast decision tree split point variables for all inner nodes and estimating a confidence interval for each split point variable.
}
\description{
This function takes as input an optimal ccast decision tree output from the ccast_optimize function and generates boot bootstrap replicates of statistic(s) applied to the data. A stratified resampling approach is used. The generated bootstrap sample is used to estimate a minimum-maximum interval for the ccast tree. 
}
\usage{
ccast_bootplot(optccastreeoutput, statistic = splitpointboot, boot, mm)
}
%- maybe also 'usage' for other objects documented here.
\arguments{
  \item{optccastreeoutput}{
An optimal ccast tree object produced by the function ccast_optimize
}
  \item{statistic}{
A function which when applied to data returns a vector containing the split point statistic(s) of interest.
}
  \item{boot}{
The number of bootstrap replicates(a positive integer)
}
  \item{mm}{
number of homogeneous subgroups
}
}
\details{
%%  ~~ If necessary, more details than the description above ~~
}
\value{
	A pdf file labeled "Histogram for bootstrap splitpoint statistics.pdf" of histograms for all inner nodes from the optimal decision tree. In addition:
 \item{markernames }{list of names of all inner nodes of the ccast tree}
\item{confinterval }{minimum-maximum confidence interval of split point statistics}
\item{bootresults}{matrix of bootstrap replicates for split point variables}

}
\references{
Anchang, B. et al.(2014) CCAST: A model-based gating strategy to isolate homogeneous cell subpopulations in heterogeneous  single cell data. 
}
\author{
Benedict Anchang <anchang@stanford.edu>
}

%% ~Make other sections like Warning with \section{Warning }{....} ~

\seealso{
ccast_main(...)
}
\examples{
mm=4
boot=20
data(optccastree)	
bootres<-ccast_bootplot(optccastreeoutput=optccastree, boot=boot,mm=mm)
}
% Add one or more standard keywords, see file 'KEYWORDS' in the
% R documentation directory.
\keyword{ ~kwd1 }
\keyword{ ~kwd2 }% __ONLY ONE__ keyword per line
