# Supplementary material for: CCAST: A Model-Based Gating Strategy to Isolate Homogeneous Subpopulations in a Heterogeneous Population of Single Cells
Source: PLoS Comput Biol. 2014 Jul 31;10(7):e1003664. doi: 10.1371/journal.pcbi.1003664 (PMC4117418; doi:10.1371/journal.pcbi.1003664)
Supplement: Algorithm S1 — CCAST algorithm implemented as an R package. The algorithm, named CCAST for Clustering, Classification and Sorting Tree, identifies and isolates homogeneous cell subpopulations from heterogenous single cell data in an optimal and unbiased manner using a decision tree representation that can be applied to cell sorting and data analysis. (GZ) [file pcbi.1003664.s001.gz › CCAST/man/ccast_heatmaplot.Rd]

\name{ccast_heatmaplot}
\alias{ccast_heatmaplot}
%- Also NEED an '\alias' for EACH other topic documented here.
\title{
Plotting Heatmaps for Homogeneous subpopulations}
\description{
This function takes as input an optimal ccast decision tree output from the ccast_optimize function and produces 2 matrices corresponding to means and standard deviations respectively of dimension mxn each across all markers of size n and produces a pdf file of heatmaps for all subpopulation of size m
}
\usage{
ccast_heatmaplot(optccastreeoutput)
}
%- maybe also 'usage' for other objects documented here.
\arguments{
  \item{optccastreeoutput}{
An optimal ccast tree object produced by the function ccast_optimize
}
}
\details{
%%  ~~ If necessary, more details than the description above ~~
}
\value{
	A pdf file labeled "Heatmaps Homogeneous cells.pdf" of heatmaps for all leaf nodes from the ccast tree. In addition:
 \item{ccastmeans }{mxn matrix of means for m subpopulations and n markers
 }
\item{ccastsds }{mxn matrix of standard deviations for m subpopulations and n markers}

}
\references{
Anchang, B. et al.(2014) CCAST: A model-based gating strategy to isolate homogeneous cell subpopulations in heterogeneous  single cell data. 
}
\author{
Benedict Anchang <anchang@stanford.edu>
}
\note{
%%  ~~further notes~~
}

%% ~Make other sections like Warning with \section{Warning }{....} ~

\seealso{
ccast_main(...)
}
\examples{
data(optccastree)
heatplotdata<-ccast_heatmaplot(optccastreeoutput=optccastree)
}
% Add one or more standard keywords, see file 'KEYWORDS' in the
% R documentation directory.
\keyword{ heatmap }
