# Supplementary material for: CCAST: A Model-Based Gating Strategy to Isolate Homogeneous Subpopulations in a Heterogeneous Population of Single Cells
Source: PLoS Comput Biol. 2014 Jul 31;10(7):e1003664. doi: 10.1371/journal.pcbi.1003664 (PMC4117418; doi:10.1371/journal.pcbi.1003664)
Supplement: Algorithm S1 — CCAST algorithm implemented as an R package. The algorithm, named CCAST for Clustering, Classification and Sorting Tree, identifies and isolates homogeneous cell subpopulations from heterogenous single cell data in an optimal and unbiased manner using a decision tree representation that can be applied to cell sorting and data analysis. (GZ) [file pcbi.1003664.s001.gz › CCAST/man/ccast_main.Rd]

\name{ccast_main}
\alias{ccast_main}
%- Also NEED an '\alias' for EACH other topic documented here.
\title{
A function for clustering, classification and sorting tree that identifies and isolates homogeneous cell subpopulations from a heterogeneous single cell data using a decision tree representation.
}
\description{
This function uses  a non-parametric mixture model or hirerachical clustering approach and silhouette measures to quantify underlying homogeneous subpopulations of cells, then recursive partitioning techniques to generate the decision tree comprising the gating strategy for all subpopulations of interest. It further optimizes the decision tree to produce  homogeneous cell states or subgroups. 
}
\usage{
ccast_main(file, transformlogic = FALSE, asinhp = 1, deterministic = TRUE, colid, coln = NULL, rown = NULL, npmix = FALSE, k, boot = NULL, ylabel,origscale=FALSE,groups=NULL)
}
%- maybe also 'usage' for other objects documented here.
\arguments{
  \item{file}{
A file path or directory path name with all fcs files of interest or a cxm flow cytometry expression matrix of c number of cells and m number of markers. 
}
  \item{transformlogic}{
An character string that defines the type of transformation. See function read.FCS in R packgae flowCore for more information. Valid values are linearize (default) or scale.The linearize transformation applies the appropriate power transform to the data while the scale transformation scales all columns to $[0,10^decades]$. defaulting to decades=0 as in the FCS4 specification. A logical can also be used: TRUE is equal to linearize and FALSE(which is the default) corresponds to no transformation.
}
  \item{asinhp}{
asinh parameter p for scaling the data if necessary. Recommended scaling p for flow and mass cytometry data is 150 and 5 respectively. Default is 5. 
}
  \item{deterministic}{
A logical to run the non-stochastic version of the npEM mixture algorithm, as in Benaglia et al (2009). Default is TRUE. npEM option is only possible if number of events is less than 3000. 
}
  \item{colid}{
index of markers of interest to be used by ccast algorithm.
}
  \item{coln}{
column names of markers to use of equal length as colid. If not provided the default fcs column names will be used.
}
  \item{rown}{
row names of data to use of equal length as number of cells. If not provided the default fcs file names will be used.
}
  \item{npmix}{
A logical to run npEM or hclust.vector hierarchical clustering algorithm. Default is FALSE. 
}
  \item{k}{
number of expected clusters for both npEM or hclust.vector algorithms.
}
  \item{boot}{
number of bootstrap replicates for split point confidence interval estimation of the optimized decision tree.
}
  \item{ylabel}{
y axis marker variable used to generate biaxial plots for all inner node marker variables from the optimized ccast decision tree. We recommend using a marker that has not been used by the ccast to predict the decision tree.
}
  \item{origscale}{
A logical to estimate the gating scheme on original data or asinh scaled data. Default is FALSE implying the transformed data is used.
}
  \item{groups}{
Vector of cluster assignments with length corresponding to the number of rows  of the data derived from a different clustering algorithm than those implemented in CCAST. Default is NULL implying the clusters will be CCAST-derived.
}
  \item{runsilhouette}{
A logical to run the silhouette analysis. Default is FALSE. Note that if npmix is TRUE the silhouette analysis will be run.
}
}
\details{
%%  ~~ If necessary, more details than the description above ~~
}
\value{
	Several pdf files corresponding to various diagnostic plots including plots of initial and final optimized ccast decision  tree In addition:
 \item{initialtree }{initial ccast tree output with less homogeneous bins in the leaf nodes}
\item{finaltree }{final ccast tree output with distinct homogeneous bins in the leaf nodes}
\item{ccast_confidence}{matrix of bootstrap replicates for split point variables}
}
\references{
Anchang, B. et al.(2014) CCAST: A model-based gating strategy to isolate homogeneous cell subpopulations in heterogeneous  single cell data. 
}
\author{
Benedict Anchang <anchang@stanford.edu>
}
\note{
%%  ~~further notes~~
}

%% ~Make other sections like Warning with \section{Warning }{....} ~

\seealso{
%% ~~objects to See Also as \code{\link{help}}, ~~~
}
\examples{
data(Dall)
colid=1:dim(Dall)[2]
ccast_main(file=Dall,transformlogic=FALSE,asinhp=5,deterministic=TRUE,colid,coln=NULL,rown=NULL,npmix=FALSE,k=4,boot=NULL,ylabel="M1",origscale=FALSE,groups=NULL,runsilhouette=FALSE)
}
% Add one or more standard keywords, see file 'KEYWORDS' in the
% R documentation directory.
\keyword{ ccast function }
