# Supplementary material for: CCAST: A Model-Based Gating Strategy to Isolate Homogeneous Subpopulations in a Heterogeneous Population of Single Cells
Source: PLoS Comput Biol. 2014 Jul 31;10(7):e1003664. doi: 10.1371/journal.pcbi.1003664 (PMC4117418; doi:10.1371/journal.pcbi.1003664)
Supplement: Algorithm S1 — CCAST algorithm implemented as an R package. The algorithm, named CCAST for Clustering, Classification and Sorting Tree, identifies and isolates homogeneous cell subpopulations from heterogenous single cell data in an optimal and unbiased manner using a decision tree representation that can be applied to cell sorting and data analysis. (GZ) [file pcbi.1003664.s001.gz › CCAST/man/ccast_optimize.Rd]

\name{ccast_optimize}
\alias{ccast_optimize}
%- Also NEED an '\alias' for EACH other topic documented here.
\title{
Optimize the initial decision tree with height L for homogenous clusters 
}
\description{
This function optimizes the decision tree by maximizing the size of the homogenous clusters
}
\usage{
ccast_optimize(t1, dD1, s)
}
%- maybe also 'usage' for other objects documented here.
\arguments{
  \item{t1}{
A tree object from the function ccast_L corresponding to homogeneous subgroups in the leaf nodes of the initial decision tree.
}
  \item{dD1}{
a dataframe of biomarker expression derived  from fcs files and cluster assignments labeled as "groups".
}
  \item{s}{
maximum level L for prunning decision tree
}
}
\details{
%%  ~~ If necessary, more details than the description above ~~
}
\value{
	A pdf file labeled "finaltree.pdf" corresponding to the final ccast decision tree. In addition:
 \item{tree }{final ccast tree output with distinct homogeneous bins in the leaf nodes.}
\item{fprediction }{list representing the distributions of events in each leaf node in the optimized ccast decision tree.}
\item{puredata}{list of all updated filtered data corresponding to each iteration in the optimization step. }
}
\references{
Anchang, B. et al.(2014) CCAST: A model-based gating strategy to isolate homogeneous cell subpopulations in heterogeneous  single cell data. 
}
\author{
Benedict Anchang <anchang@stanford.edu>
}
\note{
%%  ~~further notes~~
}

%% ~Make other sections like Warning with \section{Warning }{....} ~

\seealso{
ccast_main(...)
}
\examples{
data(dD1)
data(ccastree)
t1=ccastree[[1]]
s=ccastree[[2]]
optccastree<-ccast_optimize(t1,dD1,s)

}
% Add one or more standard keywords, see file 'KEYWORDS' in the
% R documentation directory.
\keyword{ decision tree }
