# Supplementary material for: CCAST: A Model-Based Gating Strategy to Isolate Homogeneous Subpopulations in a Heterogeneous Population of Single Cells
Source: PLoS Comput Biol. 2014 Jul 31;10(7):e1003664. doi: 10.1371/journal.pcbi.1003664 (PMC4117418; doi:10.1371/journal.pcbi.1003664)
Supplement: Algorithm S1 — CCAST algorithm implemented as an R package. The algorithm, named CCAST for Clustering, Classification and Sorting Tree, identifies and isolates homogeneous cell subpopulations from heterogenous single cell data in an optimal and unbiased manner using a decision tree representation that can be applied to cell sorting and data analysis. (GZ) [file pcbi.1003664.s001.gz › CCAST/man/ccast_silhouette.Rd]

\name{ccast_silhouette}
\alias{ccast_silhouette}
%- Also NEED an '\alias' for EACH other topic documented here.
\title{
Optimizing the density of cell subpopulations
}
\description{
This function uses Silhouette coefficients to optimize both the number of cell clusters as well as cell cluster distributions.

}
\usage{
ccast_silhouette(d, fileout, nCluster.init = k, assign, iter.max = 100, diagnosis = TRUE)
}
%- maybe also 'usage' for other objects documented here.
\arguments{
  \item{d}{
distant measurement. Object  dist()
}
  \item{fileout}{
pdf output file. Default labeled "silhouette.pdf".
}
  \item{nCluster.init}{
number of initial clusters
}
  \item{assign}{
cluster assignments from any clustering algorithm
}
  \item{iter.max}{
max number of iteration
}
  \item{diagnosis}{
logical for ploting silouette diagnostic plots. Default is TRUE
}
}
\details{
To improve on the sensitivity  of the assignment of cells to their true subpopulation, we first estimate the silhouette coefficient s of all the cells. Starting from the initial k cluster assignments from the clustering algorithm used, cells with negative s values are reassigned to the most likely neighbors. The memberships of cell subpopulations are updated and s values associated with individual cells are recomputed. The same process is then repeated in the next iteration resulting in a new set of s values, and so forth. This process converges to a stable number of cell subpopulations. We define a cost function by the absolute value of summing the negative silhouette values in each iteration. Minimizing the cost function optimizes the partition of the clusters. This process gives us a refined cell subpopulation distribution, which is required for generating the optimal gating scheme for the FCM data.
}
\value{
A pdf file labeled "silhouette.pdf" corresponding to the silhouette diagnostic plots. In addition:
\item{orgFit }{Output from initial silhouette run}
\item{optFit }{Output from final silhouette run}
\item{optFitCluster }{Dataframe of final cluster assignments, final optimal number of clusters, optimal number of iteration and optimal cost function statistics}

}
\references{
Anchang, B. et al.(2014) CCAST: A model-based gating strategy to isolate homogeneous cell subpopulations in heterogeneous  single cell data.}
\author{
Benedict Anchang <anchang@stanford.edu>
}
\note{
%%  ~~further notes~~
}

%% ~Make other sections like Warning with \section{Warning }{....} ~

\seealso{
ccast_main(...)
}
\examples{
data(Dall)
data(d)
data(hc)
assign <- cutree(hc, k=4)
out1=ccast_silhouette(d,fileout="silhouette.pdf", nCluster.init = 4, assign, iter.max = 10, diagnosis = TRUE)
   
}
% Add one or more standard keywords, see file 'KEYWORDS' in the
% R documentation directory.
\keyword{ silhouette }
