# Supplementary material for: CCAST: A Model-Based Gating Strategy to Isolate Homogeneous Subpopulations in a Heterogeneous Population of Single Cells
Source: PLoS Comput Biol. 2014 Jul 31;10(7):e1003664. doi: 10.1371/journal.pcbi.1003664 (PMC4117418; doi:10.1371/journal.pcbi.1003664)
Supplement: Algorithm S1 — CCAST algorithm implemented as an R package. The algorithm, named CCAST for Clustering, Classification and Sorting Tree, identifies and isolates homogeneous cell subpopulations from heterogenous single cell data in an optimal and unbiased manner using a decision tree representation that can be applied to cell sorting and data analysis. (GZ) [file pcbi.1003664.s001.gz › CCAST/man/fcsimport.Rd]

\name{fcsimport}
\alias{fcsimport}
%- Also NEED an '\alias' for EACH other topic documented here.
\title{
Import all fcs files from  file directory
}
\description{
This function imports and pools all fcs files into one big data matrix}
\usage{
fcsimport(file, transformlogic = FALSE, asinhp = p, colid, coln = NULL, rown = NULL)
}
%- maybe also 'usage' for other objects documented here.
\arguments{
  \item{file}{
A file path or directory path name with all fcs files of interest
}
  \item{transformlogic}{
An character string that defines the type of transformation. See function read.FCS in R packgae flowCore for more information. Valid values are linearize (default) or scale.The linearize transformation applies the appropriate power transform to the data while the scale transformation scales all columns to $[0,10^decades]$. defaulting to decades=0 as in the FCS4 specification. A logical can also be used: TRUE is equal to linearize and FALSE(which is the default) corresponds to no transformation.
}
  \item{asinhp}{
asinh parameter p for scaling the data if necessary. Recommended scaling p for flow and mass cytometry data is 150 and 5 respectively. Default is 5.
}
  \item{colid}{
index of markers of interest to be used by ccast algorithm.
}
  \item{coln}{
column names of markers to use of equal length as colid. If not provided the default fcs column names will be used.
}
  \item{rown}{
column names of markers to use of equal length as colid. If not provided the default fcs file names will be used.
}
}
\details{
%%  ~~ If necessary, more details than the description above ~~
}
\value{
\item{biomarkerdata }{expression cxm matrix for all c events and m markers of interest. Note that m is usually a subset of all marker variables in the input fcs files.  }
\item{allexprsdata }{expression cxn matrix for all c events and all n markers in the initial fcs files}

}
\references{
Anchang, B. et al.(2014) CCAST: A model-based gating strategy to isolate homogeneous cell subpopulations in heterogeneous  single cell data.
}
\author{
Benedict Anchang <anchang@stanford.edu>
}
\note{
%%  ~~further notes~~
}

%% ~Make other sections like Warning with \section{Warning }{....} ~

\seealso{
ccast_main(...)
}
\examples{
\dontrun{
file=getwd()
Dall=fcsimport(file,transformlogic=FALSE,asinhp=5,colid=1:13,coln=paste("M",1:13),rown=NULL)
}
}
% Add one or more standard keywords, see file 'KEYWORDS' in the
% R documentation directory.
\keyword{ importdata }
