# Supplementary material for: CCAST: A Model-Based Gating Strategy to Isolate Homogeneous Subpopulations in a Heterogeneous Population of Single Cells
Source: PLoS Comput Biol. 2014 Jul 31;10(7):e1003664. doi: 10.1371/journal.pcbi.1003664 (PMC4117418; doi:10.1371/journal.pcbi.1003664)
Supplement: Algorithm S1 — CCAST algorithm implemented as an R package. The algorithm, named CCAST for Clustering, Classification and Sorting Tree, identifies and isolates homogeneous cell subpopulations from heterogenous single cell data in an optimal and unbiased manner using a decision tree representation that can be applied to cell sorting and data analysis. (GZ) [file pcbi.1003664.s001.gz › CCAST/man/interq.Rd]

\name{interq}
\alias{interq}
%- Also NEED an '\alias' for EACH other topic documented here.
\title{
calculates alpha interquantile range
}
\description{
This functions estimates the alpha interquantile range for the bootstrap replicate statistics.
}
\usage{
interq(dd, alpha)
}
%- maybe also 'usage' for other objects documented here.
\arguments{
  \item{dd}{
vector of split point bootstrap estimates for each inner node in a ccast tree output.
}
  \item{alpha}{
integer corresponding to the percentile used to calculate the interquantile estimates.
}
}
\details{
%%  ~~ If necessary, more details than the description above ~~
}
\value{
2 value Vector corresponding to the confidence interval boundaries
}
\references{
Anchang, B. et al.(2014) CCAST: A model-based gating strategy to isolate homogeneous cell subpopulations in heterogeneous  single cell data.
}
\author{
Benedict Anchang <anchang@stanford.edu>
}
\note{
%%  ~~further notes~~
}

%% ~Make other sections like Warning with \section{Warning }{....} ~

\seealso{
%% ~~objects to See Also as \code{\link{help}}, ~~~
}
\examples{
\dontrun{
dd=bootres[[3]]
alpha=0.05
interq(dd, alpha)
}
}
% Add one or more standard keywords, see file 'KEYWORDS' in the
% R documentation directory.
\keyword{ interquantile interval }
