# Supplementary material for: CCAST: A Model-Based Gating Strategy to Isolate Homogeneous Subpopulations in a Heterogeneous Population of Single Cells
Source: PLoS Comput Biol. 2014 Jul 31;10(7):e1003664. doi: 10.1371/journal.pcbi.1003664 (PMC4117418; doi:10.1371/journal.pcbi.1003664)
Supplement: Algorithm S1 — CCAST algorithm implemented as an R package. The algorithm, named CCAST for Clustering, Classification and Sorting Tree, identifies and isolates homogeneous cell subpopulations from heterogenous single cell data in an optimal and unbiased manner using a decision tree representation that can be applied to cell sorting and data analysis. (GZ) [file pcbi.1003664.s001.gz › CCAST/man/npem_stochastic.Rd]

\name{npem_stochastic}
\alias{npem_stochastic}
%- Also NEED an '\alias' for EACH other topic documented here.
\title{
Cluster data into a finite number of clusters using a stochastic non-parametric mixtures
}
\description{
This function applies non-parametric multivariate finite mixture models with a stochastic maximization for identifying cell subgroups. The function simulates the posteriors at each iteration.
}
\usage{
npem_stochastic(tbl, k, bw = TRUE)
}
%- maybe also 'usage' for other objects documented here.
\arguments{
  \item{tbl}{
An n x r matrix of data. Each of the n rows is an event, and each event has r repeated measurements. These measurements are assumed to be conditionally independent, conditional on the mixture component (subpopulation) from which the event is drawn.}
  \item{k}{
expected number of clusters
}
  \item{bw}{
Logical: If TRUE, use the same bandwidth for each iteration and for each component and block. If FALSE, use a separate bandwidth for each component and block, and update this bandwidth at each iteration of the algorithm using a suitably modified bw.nrd0 method as described in Benaglia et al (2011). 
}
 %% \item{seed}{set.seed(default=123)}%
}
\details{
%%  ~~ If necessary, more details than the description above ~~
}
\value{
\item{data }{The raw data (an n x r matrix).}
\item{posterior }{An n x m matrix of posterior probabilities for observation computed from an average over the maximum number of iterations allowed.}
\item{bandwidth }{If bw==TRUE, same as the bw input argument; otherwise, value of bw matrix at final iteration.}
\item{mixingprop }{ average mixing proportions for all simulations.}
\item{likelihood }{The sequence of log-likelihoods over iterations.}
\item{centers }{Mean expression of all markers for all predicted clusters}
\item{assign }{Vector of cluster assignments from the maximized posterior probabilities}
}
\references{
Benaglia, T., Chauveau, D., Hunter, D. R., and Young, D. mixtools: An R package for analyzing finite mixture models. Journal of Statistical Software, 32(6):1-29, 2009.

Anchang, B. et al.(2014) CCAST: A model-based gating strategy to isolate homogeneous cell subpopulations in heterogeneous  single cell data. 
}
\author{
Benedict Anchang <anchang@stanford.edu>
}
\note{
%%  ~~further notes~~
}

%% ~Make other sections like Warning with \section{Warning }{....} ~

\seealso{
%% ~~objects to See Also as \code{\link{help}}, ~~~
}
\examples{
data(Dall)
res1=npem_stochastic(Dall,k=4,bw=TRUE)
}
% Add one or more standard keywords, see file 'KEYWORDS' in the
% R documentation directory.
\keyword{ stochastic }
