# Supplementary material for: CCAST: A Model-Based Gating Strategy to Isolate Homogeneous Subpopulations in a Heterogeneous Population of Single Cells
Source: PLoS Comput Biol. 2014 Jul 31;10(7):e1003664. doi: 10.1371/journal.pcbi.1003664 (PMC4117418; doi:10.1371/journal.pcbi.1003664)
Supplement: Algorithm S1 — CCAST algorithm implemented as an R package. The algorithm, named CCAST for Clustering, Classification and Sorting Tree, identifies and isolates homogeneous cell subpopulations from heterogenous single cell data in an optimal and unbiased manner using a decision tree representation that can be applied to cell sorting and data analysis. (GZ) [file pcbi.1003664.s001.gz › CCAST/man/scatterplot_ccast.Rd]

\name{scatterplot_ccast}
\alias{scatterplot_ccast}
%- Also NEED an '\alias' for EACH other topic documented here.
\title{
Pairwise Scatterplots for original and final homogenous data for predicted markers of interest
}
\description{
This function takes as input an optimal ccast decision tree output from the ccast_optimize function and initial expression marker data and produces a pdf file with all pairwise scatter plots of all predicted markers for both initial and final ccast decision tree. 

}
\usage{
scatterplot_ccast(data, optccastreeoutput)
}
%- maybe also 'usage' for other objects documented here.
\arguments{
  \item{data}{
a dataframe of biomarker expression derived  from fcs files and cluster assignments labeled as "groups".
}
  \item{optccastreeoutput}{
An optimal ccast tree object produced by the function ccast_optimize
}
}
\details{
%%  ~~ If necessary, more details than the description above ~~
}
\value{
A pdf file labeled "Scatter plots for Initial and final data.pdf" of all pairwise scatter plots for all predicted markers from both initial and final ccast decision tree.
}

\references{
Anchang, B. et al.(2014) CCAST: A model-based gating strategy to isolate homogeneous cell subpopulations in heterogeneous  single cell data. 
}
\author{
Benedict Anchang <anchang@stanford.edu>
}
\note{
%%  ~~further notes~~
}

%% ~Make other sections like Warning with \section{Warning }{....} ~

\seealso{
%% ~~objects to See Also as \code{\link{help}}, ~~~
}
\examples{
data(dD1)
data(optccastree)
scatterplot_ccast(data= dD1,optccastreeoutput=optccastree)
}
% Add one or more standard keywords, see file 'KEYWORDS' in the
% R documentation directory.
\keyword{scatterplot }
