# Supplementary material for: CCAST: A Model-Based Gating Strategy to Isolate Homogeneous Subpopulations in a Heterogeneous Population of Single Cells
Source: PLoS Comput Biol. 2014 Jul 31;10(7):e1003664. doi: 10.1371/journal.pcbi.1003664 (PMC4117418; doi:10.1371/journal.pcbi.1003664)
Supplement: Algorithm S1 — CCAST algorithm implemented as an R package. The algorithm, named CCAST for Clustering, Classification and Sorting Tree, identifies and isolates homogeneous cell subpopulations from heterogenous single cell data in an optimal and unbiased manner using a decision tree representation that can be applied to cell sorting and data analysis. (GZ) [file pcbi.1003664.s001.gz › CCAST/man/splitpointboot.Rd]

\name{splitpointboot}
\alias{splitpointboot}
%- Also NEED an '\alias' for EACH other topic documented here.
\title{
Split point statistic vector from bootstrap sample data
}
\description{
A function which when applied to data returns a vector containing the split point statistic(s) of interest.
}
\usage{
splitpointboot(data, formula, indices, mm, bn)
}
%- maybe also 'usage' for other objects documented here.
\arguments{
  \item{data}{
a dataframe of biomarker expression derived  from fcs files and cluster assignments labeled as "groups".
}
  \item{formula}{
an object of class "ctree" derived from applying ccast_optimize function on data corresponding to a ccast decision tree.
}
  \item{indices}{
integer vector of a bootstrap sample instance of length equal to the number of rows in data
}
  \item{mm}{
maximum number of clusters
}
  \item{bn}{
list of all inner node ids in a ccast decision tree output
}
}
\details{
%%  ~~ If necessary, more details than the description above ~~
}
\value{
a vector of split point statistics for all inner node variables in a ccast tree output. Instances were the bootstrap sample generates a foreign node id than expected are set to NAs.
}
\references{
Anchang, B. et al.(2014) CCAST: A model-based gating strategy to isolate homogeneous cell subpopulations in heterogeneous  single cell data. 
}
\author{
Benedict Anchang <anchang@stanford.edu>
}
\note{
%%  ~~further notes~~
}

%% ~Make other sections like Warning with \section{Warning }{....} ~

\seealso{
ccast_main(...)
}
\examples{
\dontrun{
data(Dall)
data(optccastree)
splitpointboot(data=Dall,formula=optccastree[[1]],indices=1:dim(Dall[1]),mm=4,bn=c("M5","M2","M2"))
}
}
% Add one or more standard keywords, see file 'KEYWORDS' in the
% R documentation directory.
\keyword{splitpointstatistics }
