# Supplementary material for: CCAST: A Model-Based Gating Strategy to Isolate Homogeneous Subpopulations in a Heterogeneous Population of Single Cells
Source: PLoS Comput Biol. 2014 Jul 31;10(7):e1003664. doi: 10.1371/journal.pcbi.1003664 (PMC4117418; doi:10.1371/journal.pcbi.1003664)
Supplement: Dataset S1 — FCM data for SUM159 breast cancer cell line. Single cell data for SUM159 breast cancer cell line stored as an FCS file. (ZIP) [file pcbi.1003664.s002.zip]

Archive with 3 entries (2 files):
- SUM159cells.fcs
- __MACOSX/
- __MACOSX/._SUM159cells.fcs
